# Supplementary material for: Taurine and its analogs in neurological disorders: Focus on therapeutic potential and molecular mechanisms
Source: Redox Biol. 2019 May 21;24:101223. doi: 10.1016/j.redox.2019.101223 (PMC6536745; doi:10.1016/j.redox.2019.101223)
Supplement: Multimedia component 1 [file mmc1.xml]

<?xml version="1.0" encoding="UTF-8" standalone="no"?><data:data><datasets><author>choidk@kku.ac.kr</author><type>0</type><dataset><value>1</value><reason>No data was used for the research described in the article</reason><comments/></dataset></datasets></data:data>
